# Supplementary material for: Potential Therapeutic Candidates against Chlamydia pneumonia Discovered and Developed In Silico Using Core Proteomics and Molecular Docking and Simulation-Based Approaches
Source: Int J Environ Res Public Health. 2022 Jun 15;19(12):7306. doi: 10.3390/ijerph19127306 (PMC9223490; doi:10.3390/ijerph19127306)
Supplement: Supplementary file 1 [file ijerph-19-07306-s001.zip]

Archive with 3 entries (3 files):
- file S1.pdf
- file S2.pdf
- file S3.pdf
